# Supplementary material for: Aversive Foraging Conditions Modulate Downstream Social Food Sharing
Source: Sci Rep. 2018 Dec 10;8:17764. doi: 10.1038/s41598-018-35910-6 (PMC6288118; doi:10.1038/s41598-018-35910-6)
Supplement: Supplementary file 1 — Dataset 1 [file 41598_2018_35910_MOESM1_ESM.xlsx]

## Sheet: Manuscript Information
Aversive Foraging Conditions Modulate Downstream Social Food Sharing
A. B. Finkelstein
G.V. Amdam

## Sheet: Key
Replicate	total of 6 replicates, thus each subject assigned a replicate value of 1-6
Compartment	"top" = restricted from feeder access, "bottom" = with access to feeders
Scent	"scent" = scented sucrose "no scent" = unscented sucrose
Shock	"shock" = aversive conditions, "no shock" = benign conditions
Bee ID	each subject's identifier
SR	Sucrose Responsiveness Score (0-6)
RespondOnlyCageOdor	Proboscis extension during long-term recall assay to only the scent used in cages with scented sucrose
Cage Odor	The scent used in cages with scented sucrose (either linalool or phenylacetaldehyde)
Foraging	Number of times subject observed to forage
Troph. bees w feeder access	Number of times subject observed to trophallax with a bee that has feeder access
Troph. bees restricted from feeder	Number of times suject observed to trophallax with a bee restricted from feeders
SG	Relative AmOA1 mRNA expression in Subesophageal Ganglion (enhanced protocol)
Foraging Role	"forager" = subject with feeder access and observed to forage at least once, "non-forager" = suject with feeder access never observed to forage

## Sheet: Trophallaxis + SR
Replicate	Compartment	Scent	Shock	Bee ID	SR	RespondOnlyCageOdor	Cage Odor	Foraging	Troph. bees w feeder access	Troph. bees restricted from feeder	Foraging Role
9	bottom	scent	no shock	95	0	no	lin	0	0	1	Non-Forager
10	bottom	scent	no shock	31	0			0	0	1	Non-Forager
10	bottom	no scent	no shock	12	2	no	phe	0	0	1	Non-Forager
9	bottom	no scent	no shock	82	3	no	lin	0	0	1	Non-Forager
7	bottom	no scent	shock	19	3	no	lin	0	0	1	Non-Forager
7	bottom	scent	shock	7	4	no	lin	0	0	1	Non-Forager
5	bottom	scent	shock	68	6	yes	phe	0	0	1	Non-Forager
7	bottom	no scent	no shock	77		no	lin	0	0	1	Non-Forager
7	bottom	no scent	no shock	79				0	0	1	Non-Forager
7	bottom	no scent	no shock	88				0	0	1	Non-Forager
5	bottom	no scent	shock	90				0	0	1	Non-Forager
9	bottom	no scent	shock	6				0	0	1	Non-Forager
10	bottom	no scent	shock	60				0	0	1	Non-Forager
10	bottom	scent	no shock	19				0	0	1	Non-Forager
5	bottom	scent	shock	62		no	phe	0	0	1	Non-Forager
2	bottom	scent	shock	10				0	0	1	Non-Forager
2	bottom	scent	shock	16				0	0	1	Non-Forager
2	bottom	scent	shock	5				0	0	1	Non-Forager
7	bottom	scent	shock	14				0	0	1	Non-Forager
10	bottom	scent	shock	47				0	0	1	Non-Forager
9	bottom	no scent	no shock	89	1	no	lin	0	0	2	Non-Forager
3	bottom	no scent	no shock	34	3	no	phe	0	0	2	Non-Forager
9	bottom	no scent	no shock	88	4	no	lin	0	0	2	Non-Forager
7	bottom	scent	shock	5				0	0	2	Non-Forager
9	bottom	no scent	no shock	78				0	0	6	Non-Forager
3	bottom	no scent	no shock	23	0	no	phe	0	1	0	Non-Forager
9	bottom	no scent	no shock	76	0	no	lin	0	1	0	Non-Forager
5	bottom	no scent	shock	79	0			0	1	0	Non-Forager
7	bottom	scent	no shock	95	0	no	lin	0	1	0	Non-Forager
10	bottom	scent	shock	35	0	no	phe	0	1	0	Non-Forager
3	bottom	no scent	shock	64	1	no	phe	0	1	0	Non-Forager
10	bottom	scent	no shock	24	1	no	phe	0	1	0	Non-Forager
9	bottom	no scent	no shock	74	2	no	lin	0	1	0	Non-Forager
2	bottom	scent	no shock	90	2			0	1	0	Non-Forager
5	bottom	no scent	no shock	91	3	no	phe	0	1	0	Non-Forager
9	bottom	no scent	shock	5	5	no	lin	0	1	0	Non-Forager
9	bottom	no scent	shock	8	5	no	lin	0	1	0	Non-Forager
3	bottom	no scent	no shock	31				0	1	0	Non-Forager
5	bottom	no scent	no shock	95				0	1	0	Non-Forager
5	bottom	no scent	no shock	96				0	1	0	Non-Forager
5	bottom	no scent	no shock					0	1	0	Non-Forager
5	bottom	no scent	no shock					0	1	0	Non-Forager
9	bottom	no scent	no shock	87				0	1	0	Non-Forager
10	bottom	no scent	no shock	14				0	1	0	Non-Forager
10	bottom	no scent	no shock	21				0	1	0	Non-Forager
10	bottom	no scent	no shock	8				0	1	0	Non-Forager
7	bottom	no scent	shock	18		yes	lin	0	1	0	Non-Forager
9	bottom	no scent	shock	1		no	lin	0	1	0	Non-Forager
3	bottom	no scent	shock	67				0	1	0	Non-Forager
9	bottom	no scent	shock	11				0	1	0	Non-Forager
10	bottom	no scent	shock	66				0	1	0	Non-Forager
2	bottom	scent	no shock	95		no	lin	0	1	0	Non-Forager
2	bottom	scent	no shock	87				0	1	0	Non-Forager
2	bottom	scent	no shock	91				0	1	0	Non-Forager
3	bottom	scent	no shock	12				0	1	0	Non-Forager
9	bottom	scent	no shock	91				0	1	0	Non-Forager
9	bottom	scent	no shock	92				0	1	0	Non-Forager
9	bottom	scent	no shock	96				0	1	0	Non-Forager
10	bottom	scent	no shock	34				0	1	0	Non-Forager
5	bottom	scent	shock	74				0	1	0	Non-Forager
5	bottom	scent	shock	89				0	1	0	Non-Forager
7	bottom	scent	shock	4				0	1	0	Non-Forager
10	bottom	scent	shock	41				0	1	0	Non-Forager
10	bottom	scent	shock	50				0	1	0	Non-Forager
2	bottom	no scent	no shock	72				0	1	1	Non-Forager
5	bottom	no scent	no shock	86				0	1	1	Non-Forager
9	bottom	no scent	shock	15				0	1	1	Non-Forager
5	bottom	scent	shock	83				0	1	1	Non-Forager
9	bottom	no scent	no shock	80				0	1	3	Non-Forager
10	bottom	no scent	no shock	17	0	no	phe	0	2	0	Non-Forager
7	bottom	scent	shock	11	0			0	2	0	Non-Forager
10	bottom	no scent	no shock	2				0	2	0	Non-Forager
2	bottom	no scent	shock	79				0	2	0	Non-Forager
3	bottom	no scent	shock	99				0	2	0	Non-Forager
2	bottom	scent	no shock	93		yes	lin	0	2	0	Non-Forager
7	bottom	scent	no shock	98				0	2	0	Non-Forager
7	bottom	scent	no shock					0	2	0	Non-Forager
9	bottom	no scent	shock	14	1	no	lin	0	2	1	Non-Forager
3	bottom	no scent	shock	62				0	3	0	Non-Forager
7	bottom	scent	shock	1				0	3	1	Non-Forager
9	bottom	no scent	no shock	83	0	no	lin	1	0	0	Forager
2	bottom	no scent	no shock	76	0			1	0	0	Forager
3	bottom	scent	no shock	1	0	no	phe	1	0	0	Forager
3	bottom	scent	no shock	8	0	no	phe	1	0	0	Forager
5	bottom	scent	no shock	82	0	yes	phe	1	0	0	Forager
9	bottom	scent	no shock	99	0	no	lin	1	0	0	Forager
3	bottom	no scent	no shock	22	1	no	phe	1	0	0	Forager
2	bottom	no scent	shock	58	2			1	0	0	Forager
2	bottom	scent	shock	1	2			1	0	0	Forager
7	bottom	no scent	no shock	76	6			1	0	0	Forager
7	bottom	scent	shock	17	6	no	lin	1	0	0	Forager
2	bottom	no scent	no shock	74		no	lin	1	0	0	Forager
10	bottom	no scent	no shock	13		no	phe	1	0	0	Forager
2	bottom	no scent	no shock	73				1	0	0	Forager
2	bottom	no scent	no shock	89				1	0	0	Forager
3	bottom	no scent	no shock	19				1	0	0	Forager
3	bottom	no scent	no shock	24				1	0	0	Forager
3	bottom	no scent	no shock	29				1	0	0	Forager
5	bottom	no scent	no shock					1	0	0	Forager
5	bottom	no scent	no shock					1	0	0	Forager
7	bottom	no scent	no shock					1	0	0	Forager
9	bottom	no scent	no shock	86				1	0	0	Forager
10	bottom	no scent	no shock	7				1	0	0	Forager
3	bottom	no scent	shock	52				1	0	0	Forager
3	bottom	no scent	shock	67				1	0	0	Forager
5	bottom	no scent	shock	81				1	0	0	Forager
5	bottom	no scent	shock	83				1	0	0	Forager
7	bottom	no scent	shock	32				1	0	0	Forager
7	bottom	no scent	shock	36				1	0	0	Forager
2	bottom	scent	no shock	96				1	0	0	Forager
2	bottom	scent	no shock	99				1	0	0	Forager
3	bottom	scent	no shock	13				1	0	0	Forager
3	bottom	scent	no shock	7				1	0	0	Forager
5	bottom	scent	no shock	77				1	0	0	Forager
5	bottom	scent	no shock					1	0	0	Forager
9	bottom	scent	no shock	92				1	0	0	Forager
9	bottom	scent	no shock	98				1	0	0	Forager
10	bottom	scent	no shock	25				1	0	0	Forager
10	bottom	scent	no shock	26				1	0	0	Forager
10	bottom	scent	no shock	27				1	0	0	Forager
10	bottom	scent	no shock	32				1	0	0	Forager
2	bottom	scent	shock	14		no	lin	1	0	0	Forager
2	bottom	scent	shock	11				1	0	0	Forager
2	bottom	scent	shock	15				1	0	0	Forager
2	bottom	scent	shock	18				1	0	0	Forager
2	bottom	scent	shock	2				1	0	0	Forager
2	bottom	scent	shock	7				1	0	0	Forager
3	bottom	scent	shock	38				1	0	0	Forager
3	bottom	scent	shock	43				1	0	0	Forager
3	bottom	scent	shock	50				1	0	0	Forager
3	bottom	scent	shock	51				1	0	0	Forager
5	bottom	scent	shock	57				1	0	0	Forager
5	bottom	scent	shock	69				1	0	0	Forager
5	bottom	scent	shock	77				1	0	0	Forager
5	bottom	scent	shock					1	0	0	Forager
7	bottom	scent	shock	2				1	0	0	Forager
7	bottom	scent	shock	8				1	0	0	Forager
10	bottom	scent	shock	38				1	0	0	Forager
10	bottom	scent	shock	43				1	0	0	Forager
10	bottom	scent	shock	46				1	0	0	Forager
3	bottom	no scent	shock	57	2	no	phe	1	0	1	Forager
7	bottom	no scent	shock	31	6	no	lin	1	0	1	Forager
2	bottom	no scent	no shock	65				1	0	1	Forager
2	bottom	no scent	no shock	70				1	0	1	Forager
5	bottom	no scent	shock	86				1	0	1	Forager
9	bottom	no scent	shock	7				1	0	1	Forager
3	bottom	scent	shock	36				1	0	1	Forager
3	bottom	scent	shock	42				1	0	1	Forager
5	bottom	scent	shock	71				1	0	1	Forager
10	bottom	no scent	shock	61	0			1	0	2	Forager
2	bottom	no scent	no shock	66	0			1	1	0	Forager
2	bottom	scent	no shock	97	0	no	lin	1	1	0	Forager
3	bottom	scent	no shock	15	0	yes	phe	1	1	0	Forager
9	bottom	scent	no shock	87	0			1	1	0	Forager
10	bottom	no scent	no shock	15	1	no	phe	1	1	0	Forager
9	bottom	no scent	shock	3	1	no	lin	1	1	0	Forager
3	bottom	scent	no shock	16	1	no	phe	1	1	0	Forager
2	bottom	no scent	shock	69	3			1	1	0	Forager
7	bottom	scent	shock	6	5	no	lin	1	1	0	Forager
5	bottom	scent	no shock	79	6	no	phe	1	1	0	Forager
5	bottom	no scent	no shock					1	1	0	Forager
10	bottom	no scent	no shock	10				1	1	0	Forager
10	bottom	no scent	no shock	11				1	1	0	Forager
10	bottom	no scent	no shock	5				1	1	0	Forager
2	bottom	no scent	shock	65				1	1	0	Forager
3	bottom	scent	no shock	2				1	1	0	Forager
3	bottom	scent	no shock	4				1	1	0	Forager
10	bottom	scent	no shock	33				1	1	0	Forager
2	bottom	scent	shock	12				1	1	0	Forager
2	bottom	scent	shock	6				1	1	0	Forager
7	bottom	scent	shock	9				1	1	0	Forager
10	bottom	no scent	no shock	9				1	1	1	Forager
5	bottom	no scent	shock	87				1	1	1	Forager
5	bottom	no scent	shock	77				1	2	0	Forager
5	bottom	no scent	shock	85				1	2	0	Forager
5	bottom	no scent	shock					1	2	0	Forager
7	bottom	scent	no shock	94				1	2	0	Forager
3	bottom	no scent	shock	60				1	3	2	Forager
3	bottom	no scent	shock	53	0	no	phe	2	0	0	Forager
3	bottom	no scent	shock	63	0	no	phe	2	0	0	Forager
3	bottom	scent	no shock	10	0	no	phe	2	0	0	Forager
5	bottom	scent	no shock	69	0	no	phe	2	0	0	Forager
10	bottom	scent	no shock	29	0	no	phe	2	0	0	Forager
3	bottom	scent	shock	39	0	no	phe	2	0	0	Forager
3	bottom	no scent	no shock	28	1	no	phe	2	0	0	Forager
5	bottom	no scent	shock	92	1	no	phe	2	0	0	Forager
7	bottom	no scent	shock	33	1	no	lin	2	0	0	Forager
9	bottom	scent	no shock	84	2			2	0	0	Forager
7	bottom	no scent	no shock	73	4	no	lin	2	0	0	Forager
2	bottom	scent	no shock	92	6	no	lin	2	0	0	Forager
2	bottom	no scent	no shock	64		no	lin	2	0	0	Forager
7	bottom	no scent	no shock	75		no	lin	2	0	0	Forager
2	bottom	no scent	no shock	63				2	0	0	Forager
2	bottom	no scent	no shock	77				2	0	0	Forager
5	bottom	no scent	no shock					2	0	0	Forager
7	bottom	no scent	no shock	80				2	0	0	Forager
2	bottom	no scent	shock	64		no	lin	2	0	0	Forager
2	bottom	no scent	shock	62				2	0	0	Forager
3	bottom	no scent	shock	65				2	0	0	Forager
5	bottom	no scent	shock	80				2	0	0	Forager
7	bottom	no scent	shock	23				2	0	0	Forager
7	bottom	no scent	shock	37				2	0	0	Forager
10	bottom	no scent	shock	63				2	0	0	Forager
5	bottom	scent	no shock	78				2	0	0	Forager
7	bottom	scent	no shock	97				2	0	0	Forager
5	bottom	scent	shock	75		no	phe	2	0	0	Forager
2	bottom	scent	shock	17				2	0	0	Forager
2	bottom	scent	shock	3				2	0	0	Forager
2	bottom	scent	shock	4				2	0	0	Forager
3	bottom	scent	shock	37				2	0	0	Forager
2	bottom	no scent	no shock	79	1			2	0	1	Forager
2	bottom	scent	no shock	94		no	lin	2	0	1	Forager
10	bottom	no scent	shock	57	0			2	1	0	Forager
3	bottom	no scent	no shock	26				2	1	0	Forager
5	bottom	scent	no shock	83				2	1	0	Forager
10	bottom	scent	shock	45	2	no	phe	2	2	0	Forager
5	bottom	scent	shock	67				2	2	1	Forager
7	bottom	scent	no shock	92	1	no	lin	2	3	0	Forager
3	bottom	no scent	shock	61				2	4	1	Forager
10	bottom	no scent	shock	65	0			3	0	0	Forager
2	bottom	scent	shock	8	0	no	lin	3	0	0	Forager
3	bottom	scent	no shock	3	2	no	phe	3	0	0	Forager
5	bottom	scent	no shock	84	2	no	phe	3	0	0	Forager
3	bottom	no scent	no shock	27				3	0	0	Forager
3	bottom	no scent	no shock	30				3	0	0	Forager
5	bottom	no scent	no shock					3	0	0	Forager
7	bottom	no scent	shock	35				3	0	0	Forager
2	bottom	scent	no shock	86				3	0	0	Forager
5	bottom	scent	no shock	80				3	0	0	Forager
7	bottom	scent	no shock					3	0	0	Forager
3	bottom	scent	shock	41				3	0	0	Forager
3	bottom	scent	shock	44				3	0	0	Forager
10	bottom	scent	shock	39				3	0	0	Forager
10	bottom	no scent	shock	59				3	1	0	Forager
3	bottom	no scent	no shock	20	0	no	phe	3	2	0	Forager
10	bottom	scent	no shock	31	0	no	phe	3	2	0	Forager
3	bottom	no scent	no shock	21				4	0	0	Forager
3	bottom	scent	no shock	5				4	0	0	Forager
7	bottom	scent	no shock	91				4	0	0	Forager
3	bottom	scent	no shock	17	2	no	phe	4	1	0	Forager
3	bottom	no scent	no shock	25				4	2	0	Forager
10	bottom	scent	shock	48				4	2	0	Forager
7	bottom	no scent	shock	26	1	no	lin	5	0	0	Forager
7	bottom	no scent	shock	30	4	no	lin	5	0	0	Forager
3	bottom	scent	no shock	14				5	0	0	Forager
10	bottom	scent	shock	49				5	0	0	Forager
3	top	no scent	no shock	56	0				1	1
3	top	no scent	shock	75	0	no	phe		1	1
7	top	no scent	shock	67	1	yes	lin		1	1
9	top	no scent	shock	64	4	no	lin		1	1
7	top	no scent	shock	78	6	no	lin		1	1
2	top	no scent	no shock	87					1	1
10	top	scent	no shock	9		yes	phe		1	1
9	top	no scent	no shock	36	0	no	lin		1	2
3	top	no scent	shock	77	0	no	phe		1	2
9	top	no scent	shock	62	5	no	lin		1	2
5	top	no scent	shock	78					1	2
9	top	scent	no shock	46		no	lin		1	2
3	top	scent	shock	65					1	2
10	top	scent	shock	49					1	2
9	top	scent	no shock	91	0	yes	lin		1	3
5	top	no scent	no shock	93					1	3
10	top	no scent	shock	19		no	phe		1	3
2	top	scent	shock	82		yes	lin		1	3
3	top	no scent	no shock	47	4	no	phe		1	4
3	top	scent	shock	60					1	4
9	top	no scent	no shock	32	6	yes	lin		1	5
10	top	no scent	shock	16					1	5
10	top	no scent	shock	14	1	no	phe		1	7
10	top	no scent	no shock	30	2	no	phe		1	7
9	top	no scent	no shock	42		no	lin		1	7
10	top	scent	no shock	12	0	no	phe		1
9	top	no scent	shock	65	1	yes	lin		1
9	top	no scent	shock	69	1	no	lin		1
2	top	no scent	no shock	84	5				1
3	top	no scent	shock	71	5	no	phe		1
3	top	scent	shock	68	6	no	phe		1
2	top	no scent	no shock	73		no	lin		1
2	top	no scent	no shock	94		no	lin		1
5	top	no scent	no shock	86					1
7	top	no scent	no shock	38					1
7	top	no scent	no shock	42					1
7	top	no scent	no shock	47					1
9	top	no scent	no shock	85					1
10	top	no scent	no shock	27					1
3	top	no scent	shock	78		no	phe		1
9	top	no scent	shock	72					1
5	top	scent	no shock	97					1
5	top	scent	shock	65					1
5	top	scent	shock	84					1
5	top	scent	shock	91					1
7	top	scent	shock	97					1
5	top	no scent	shock	79		no	phe		2	1
2	top	scent	shock	80					2	1
7	top	scent	shock	92					2	1
5	top	no scent	no shock	94					2	2
9	top	no scent	no shock	40	0	no	lin		2	3
9	top	no scent	no shock	37	0	no	lin		2	5
7	top	scent	shock	85	5	no	lin		2	6
5	top	scent	shock	89	1	no	phe		2
9	top	no scent	no shock	41	4	no	lin		3	2
3	top	no scent	no shock	49	0	no	phe			1
10	top	no scent	no shock	32	0	no	phe			1
10	top	no scent	no shock	37	0	no	phe			1
7	top	no scent	shock	77	0	yes	lin			1
9	top	no scent	shock	70	0	no	lin			1
9	top	scent	no shock	93	0	no	lin			1
10	top	scent	no shock	2	0	yes	phe			1
10	top	scent	no shock	5	0	no	phe			1
10	top	scent	no shock	6	0	no	phe			1
10	top	scent	shock	51	0	no	phe			1
5	top	no scent	shock	74	1	no	phe			1
10	top	no scent	shock	26	1	no	phe			1
2	top	scent	no shock	26	1	no	lin			1
9	top	scent	no shock	98	1	no	lin			1
7	top	no scent	shock	69	2	no	lin			1
7	top	scent	no shock	66	2	yes	lin			1
7	top	scent	no shock	96	2	yes	lin			1
3	top	scent	shock	97	2	no	phe			1
10	top	scent	shock	47	2	no	phe			1
7	top	scent	no shock	97	3	no	lin			1
2	top	scent	shock	87	3	no	lin			1
7	top	no scent	shock	74	4					1
2	top	scent	no shock	24	4	no	lin			1
3	top	scent	no shock	84	4	no	phe			1
7	top	scent	no shock	58	4	no	lin			1
5	top	no scent	shock	69	5	no	phe			1
3	top	scent	shock	58	5	no	phe			1
7	top	scent	shock	82	6	yes	lin			1
7	top	scent	shock	98	6					1
3	top	no scent	no shock	50		no	phe			1
5	top	no scent	no shock	83						1
5	top	no scent	no shock	89						1
5	top	no scent	no shock	90						1
5	top	no scent	no shock	92						1
9	top	no scent	shock	63		no	lin			1
2	top	no scent	shock							1
2	top	no scent	shock							1
2	top	no scent	shock							1
3	top	no scent	shock	72						1
3	top	no scent	shock	73						1
3	top	no scent	shock	74						1
5	top	no scent	shock	81						1
5	top	no scent	shock	84						1
5	top	no scent	shock	89						1
5	top	no scent	shock	92						1
7	top	no scent	shock	57						1
7	top	no scent	shock	71						1
9	top	no scent	shock	16						1
9	top	no scent	shock	68						1
10	top	scent	no shock	13		no	phe			1
2	top	scent	no shock	23						1
2	top	scent	no shock	80						1
2	top	scent	no shock							1
2	top	scent	no shock							1
5	top	scent	no shock	96						1
9	top	scent	no shock	66						1
5	top	scent	shock	56						1
5	top	scent	shock	75						1
5	top	scent	shock	83						1
5	top	scent	shock	87						1
5	top	scent	shock	90						1
5	top	scent	shock	93						1
7	top	scent	shock	71						1
10	top	scent	shock	50						1
2	top	no scent	no shock	93	0	no	lin			2
3	top	no scent	shock	80	0	yes	phe			2
7	top	no scent	shock	72	0	yes	lin			2
10	top	no scent	shock	23	0	no	phe			2
10	top	no scent	shock	25	0	no	phe			2
10	top	scent	shock	48	0	no	phe			2
7	top	scent	shock	83	0					2
2	top	no scent	shock	86	1	no	lin			2
5	top	no scent	shock	77	1	no	phe			2
10	top	no scent	no shock	29	2	no	phe			2
10	top	no scent	shock	21	2					2
3	top	no scent	shock	81	3	no	phe			2
9	top	no scent	no shock	31	6	no	lin			2
9	top	no scent	no shock	38	6	yes	lin			2
9	top	scent	no shock	92	6	no	lin			2
3	top	no scent	no shock	55						2
5	top	no scent	no shock	87						2
5	top	no scent	no shock	96						2
10	top	no scent	no shock	40						2
2	top	no scent	shock	93		no	lin			2
2	top	no scent	shock	81						2
2	top	no scent	shock	91						2
5	top	no scent	shock	75						2
10	top	no scent	shock	27						2
9	top	no scent	shock	4						2
2	top	scent	no shock	25		no	lin			2
3	top	scent	no shock	42		no	phe			2
2	top	scent	no shock	31						2
3	top	scent	no shock	32						2
9	top	scent	no shock	96						2
3	top	scent	shock	59		no	phe			2
2	top	scent	shock	83						2
2	top	scent	shock	89						2
5	top	scent	shock	68						2
5	top	scent	shock	88						2
5	top	scent	shock	94						2
3	top	no scent	no shock	57	0	no	phe			3
5	top	no scent	no shock	88	0	no	phe			3
5	top	no scent	no shock	98	0	yes	phe			3
10	top	no scent	shock	17	0	no	phe			3
9	top	scent	no shock	94	0	no	lin			3
9	top	scent	no shock	95	1	no	lin			3
10	top	scent	no shock	7	1	no	phe			3
7	top	scent	shock	89	2					3
9	top	scent	no shock	99	4					3
3	top	no scent	shock	83						3
5	top	no scent	shock	80						3
10	top	no scent	shock	15						3
3	top	scent	no shock	39		no	phe			3
3	top	scent	no shock	33						3
2	top	scent	shock	85						3
7	top	scent	shock	91						3
10	top	no scent	no shock	33	2	no	phe			4
7	top	scent	shock	93	5	no	lin			4
10	top	no scent	shock	23						4
3	top	scent	no shock	34						4
10	top	no scent	no shock	38	0	no	phe			5
9	top	scent	no shock	83	0	no	lin			5
9	top	no scent	no shock	33	1	yes	lin			5
5	top	no scent	no shock	95	2	no	phe			5
10	top	no scent	no shock	35	2	no	phe			5
9	top	no scent	no shock	43	5	yes	lin			5
2	top	no scent	shock	85		no	lin			5
2	top	no scent	shock							5
9	top	no scent	no shock	35	2	no	lin			6
2	top	no scent	shock	94						6
10	top	no scent	no shock	39						7
2	top	no scent	shock	92						8
7	top	scent	shock	87	0	yes	lin			9
2	top	no scent	shock	88	6	no	lin			9
7	top	scent	shock	81						11
7	top	scent	shock	84	6	yes	lin			12

## Sheet: SEG AmOA1
Replicate	Scent	ID	Ct OA	Ct Egfr1	delta Ct	Foraging Role
10	NoScent	9	32.063	28.255	3.808	Forager
10	NoScent	15	31.45	27.167	4.28	Forager
10	NoScent	16	35.18	30.136	5.04	NonForager
10	NoScent	17	32.502	29.287	3.215	NonForager
3	NoScent	22	35.058	29.244	5.814	Forager
3	NoScent	22	34.606	29.134	5.472	NonForager
3	NoScent	28	35.381	31.108	4.273	Forager
5	NoScent	51	31.162	29.037	2.125	NonForager
10	NoScent	52	32.537	29.41	3.127	NonForager
2	NoScent	55	31.548	27.394	4.154	NonForager
7	NoScent	72	32.158	28.805	3.353	NonForager
7	NoScent	83	32.432	28.309	4.123	NonForager
7	NoScent	98	30.721	27.058	3.663	NonForager
5	NoScent	98	30.752	28.965	1.787	NonForager
3	Scent	3	33.905	30.205	3.7	Forager
3	Scent	8	32.44	28.073	4.37	Forager
3	Scent	17	33.699	29.403	4.296	Forager
10	Scent	24	33.413	27.878	5.535	NonForager
7	Scent	47	34.616	30.582	4.034	NonForager
5	Scent	79	33.034	29.225	3.809	Forager
9	Scent	89	32.858	28.724	4.134	NonForager
2	Scent	90	34.123	29.079	5.044	NonForager
7	Scent	92	34.094	29.66	4.434	Forager
9	Scent	95	33.888	29.871	4.017	NonForager
7	Scent	95	30.237	26.482	3.755	NonForager
9	Scent	99	36.782	31.489	5.293	Forager
